# Supplementary material for: Long-Term Socioeconomic and Neurologic Outcome for Individuals with Childhood-Onset Multiple Sclerosis
Source: Children (Basel). 2024 Aug 21;11(8):1024. doi: 10.3390/children11081024 (PMC11352636; doi:10.3390/children11081024)
Supplement: Supplementary file 1 [file children-11-01024-s001.zip]

Archive with 1 entries (1 files):
- children-3144671-supplementary.pdf
